# Supplementary material for: Predicting Positive and Negative Relationships in Large Social Networks
Source: PLoS One. 2015 Jun 15;10(6):e0129530. doi: 10.1371/journal.pone.0129530 (PMC4468140; doi:10.1371/journal.pone.0129530)
Supplement: S1 Datasets — In this file, every directed edge is related to a separate row which contains the IDs of the two end nodes of the edge and an additional value which is provided as the sign of relationship. (ZIP) [file pone.0129530.s001.zip]

Archive with 2 entries (2 files):
- soc-sign-epinions.txt
- soc-sign-Slashdot090221.txt
