# Supplementary material for: Predicting Positive and Negative Relationships in Large Social Networks
Source: PLoS One. 2015 Jun 15;10(6):e0129530. doi: 10.1371/journal.pone.0129530 (PMC4468140; doi:10.1371/journal.pone.0129530)
Supplement: S1 Datasets — In this file, every directed edge is related to a separate row which contains the IDs of the two end nodes of the edge and an additional value which is provided as the sign of relationship. (ZIP) [file pone.0129530.s001.zip › soc-sign-Slashdot090221.txt]

# Directed graph: soc-sign-Slashdot090221
# Slashdot Zoo signed social network from February 21 2009
# Nodes: 82144 Edges: 549202
# FromNodeId	ToNodeId	Sign
0	1	1
0	2	1
0	3	1
0	4	1
0	5	1
0	6	1
0	7	1
0	8	1
0	9	1
0	10	1
0	11	1
0	12	1
0	13	1
0	14	1
0	15	1
0	16	1
0	17	1
0	18	1
0	19	1
0	20	1
0	21	1
0	22	1
0	23	1
0	24	1
0	25	-1
0	26	-1
0	27	-1
0	28	-1
0	29	-1
1	0	1
1	4	1
1	9	1
1	31	1
1	41	1
1	52	1
1	98	1
1	118	1
1	170	1
1	530	-1
1	613	1
1	614	1
1	615	1
1	616	1
1	617	1
1	618	1
1	619	1
1	620	1
1	621	1
1	622	1
1	623	1
1	624	1
1	625	1
1	626	1
1	627	1
1	628	1
1	629	1
1	630	1
1	631	1
1	632	1
1	633	1
1	634	1
1	635	1
1	636	1
1	637	1
1	638	1
1	639	1
1	640	1
1	641	1
1	642	1
1	643	1
1	644	1
1	645	1
1	646	1
1	647	1
1	648	1
1	649	1
1	650	1
1	651	1
1	652	1
1	653	1
1	654	1
1	655	1
1	656	1
1	657	1
1	658	1
1	659	1
1	660	1
1	661	1
1	662	1
1	663	1
1	664	1
1	665	1
1	666	1
1	667	1
1	668	1
1	669	1
1	670	1
1	671	1
1	672	1
1	673	1
1	674	1
1	675	-1
1	676	-1
1	677	-1
1	678	-1
1	679	-1
1	680	-1
1	681	-1
1	682	-1
1	683	-1
1	684	-1
1	685	-1
1	686	-1
1	687	-1
1	688	-1
1	689	-1
1	690	-1
1	691	-1
1	692	-1
1	693	-1
1	694	-1
1	695	-1
1	696	-1
1	697	-1
3	0	1
3	8	1
3	9	1
3	17	1
3	47	1
3	48	1
3	55	1
3	98	1
3	114	1
3	698	1
3	699	1
4	700	1
5	15	1
5	31	1
5	33	1
5	41	1
5	47	1
5	52	1
5	55	1
5	58	1
5	59	1
5	80	1
5	98	1
5	111	1
5	172	1
5	191	1
5	626	1
5	636	1
5	701	1
5	702	1
5	703	1
5	704	1
5	705	1
5	706	1
5	707	1
5	708	1
5	709	1
5	710	1
5	711	1
5	712	1
5	713	1
5	714	1
5	715	1
5	716	1
5	717	1
5	718	1
5	719	1
5	720	1
5	721	1
5	722	1
5	723	1
5	724	1
5	725	1
5	726	1
5	727	1
5	728	1
5	729	1
5	730	1
5	731	1
5	732	1
5	733	1
5	734	1
5	735	1
5	736	1
5	737	1
5	738	1
5	739	1
5	740	1
5	741	1
5	742	1
5	743	1
5	744	1
5	745	1
5	746	1
5	747	1
5	748	1
5	749	1
5	750	1
5	751	1
5	752	1
5	753	1
5	754	1
5	755	1
5	756	1
5	757	1
5	758	1
5	759	-1
5	760	-1
5	761	-1
5	762	-1
5	763	-1
6	0	1
6	31	1
6	44	1
6	80	1
6	172	1
6	191	1
6	636	1
6	649	1
6	754	1
6	764	1
6	765	1
6	766	1
6	767	1
6	768	1
6	769	1
6	770	1
6	771	1
7	176	1
7	244	1
7	542	-1
7	772	1
7	773	1
7	774	1
7	775	1
7	776	1
7	777	1
7	778	1
7	779	1
7	780	1
7	781	1
7	782	1
7	783	1
7	784	1
7	785	1
7	786	1
7	787	1
7	788	1
7	789	1
7	790	1
7	791	-1
7	792	-1
7	793	-1
7	794	-1
7	795	-1
7	796	-1
7	797	-1
8	0	1
8	3	1
8	9	1
8	17	1
8	18	1
8	30	1
8	47	1
8	48	1
8	49	1
8	50	1
8	51	1
8	52	1
8	54	1
8	55	1
8	58	1
8	60	1
8	69	-1
8	70	-1
8	83	1
8	85	-1
8	87	-1
8	88	-1
8	95	1
8	98	1
8	103	1
8	118	1
8	125	-1
8	127	1
8	128	1
8	130	1
8	131	1
8	134	1
8	140	1
8	142	1
8	144	1
8	197	1
8	231	-1
8	622	-1
8	662	-1
8	668	-1
8	699	1
8	798	1
8	799	1
8	800	1
8	801	1
8	802	1
8	803	1
8	804	1
8	805	1
8	806	1
8	807	1
8	808	1
8	809	1
8	810	1
8	811	1
8	812	1
8	813	1
8	814	1
8	815	1
8	816	1
8	817	1
8	818	1
8	819	1
8	820	1
8	821	1
8	822	1
8	823	1
8	824	1
8	825	1
8	826	1
8	827	1
8	828	1
8	829	1
8	830	1
8	831	1
8	832	1
8	833	1
8	834	1
8	835	1
8	836	1
8	837	1
8	838	1
8	839	1
8	840	1
8	841	1
8	842	1
8	843	1
8	844	1
8	845	1
8	846	1
8	847	1
8	848	1
8	849	1
8	850	1
8	851	1
8	852	1
8	853	1
8	854	1
8	855	1
8	856	1
8	857	1
8	858	1
8	859	1
8	860	1
8	861	1
8	862	1
8	863	1
8	864	1
8	865	1
8	866	1
8	867	1
8	868	1
8	869	-1
8	870	-1
8	871	-1
8	872	-1
8	873	-1
8	874	-1
8	875	-1
8	876	-1
8	877	-1
8	878	-1
8	879	-1
8	880	-1
8	881	-1
8	882	-1
8	883	-1
8	884	-1
8	885	-1
8	886	-1
8	887	-1
8	888	-1
8	889	-1
8	890	-1
8	891	-1
8	892	-1
8	893	-1
8	894	-1
8	895	-1
8	896	-1
8	897	-1
8	898	-1
8	899	-1
8	900	-1
8	901	-1
8	902	-1
8	903	-1
8	904	-1
8	905	-1
8	906	-1
8	907	-1
8	908	-1
8	909	-1
8	910	-1
8	911	-1
8	912	-1
8	913	-1
8	914	-1
8	915	-1
8	916	-1
8	917	-1
8	918	-1
8	919	-1
8	920	-1
8	921	-1
8	922	-1
8	923	-1
8	924	-1
8	925	-1
8	926	-1
8	927	-1
8	928	-1
8	929	-1
8	930	-1
8	931	-1
8	932	-1
8	933	-1
8	934	-1
8	935	-1
8	936	-1
8	937	-1
8	938	-1
8	939	-1
8	940	-1
8	941	-1
9	17	1
9	47	1
9	48	1
9	49	1
9	52	1
9	55	1
9	56	1
9	58	1
9	60	1
9	80	1
9	98	1
9	118	1
9	134	1
9	140	1
9	144	1
9	196	1
9	622	1
9	632	1
9	699	1
9	820	1
9	843	1
9	942	1
9	943	1
9	944	1
9	945	1
9	946	1
9	947	1
9	948	1
9	949	1
9	950	1
9	951	1
9	952	1
9	953	1
9	954	1
9	955	1
9	956	1
9	957	1
9	958	1
9	959	-1
10	0	1
10	19	1
10	960	1
10	961	1
10	962	1
10	963	1
10	964	1
10	965	1
10	966	1
10	967	1
10	968	1
10	969	1
10	970	1
10	971	1
10	972	1
11	0	1
11	5	1
11	8	1
11	9	1
11	41	1
11	47	1
11	48	1
11	52	1
11	55	1
11	56	1
11	58	1
11	59	1
11	66	1
11	67	1
11	69	1
11	70	1
11	71	1
11	75	1
11	76	1
11	79	1
11	81	1
11	83	1
11	85	1
11	87	1
11	88	1
11	90	1
11	92	1
11	94	1
11	101	1
11	103	1
11	120	1
11	149	1
11	313	1
11	599	1
11	616	1
11	630	1
11	636	1
11	641	1
11	657	1
11	660	1
11	661	1
11	699	1
11	737	1
11	758	1
11	769	1
11	811	1
11	813	1
11	824	1
11	832	1
11	846	1
11	847	1
11	860	1
11	862	1
11	873	1
11	876	1
11	907	1
11	919	1
11	929	1
11	973	1
11	974	1
11	975	1
11	976	1
11	977	1
11	978	1
11	979	1
11	980	1
11	981	1
11	982	1
11	983	1
11	984	1
11	985	1
11	986	1
11	987	1
11	988	1
11	989	1
11	990	1
11	991	1
11	992	1
11	993	1
11	994	1
11	995	1
11	996	1
11	997	1
11	998	1
11	999	1
11	1000	1
11	1001	1
11	1002	1
11	1003	1
11	1004	1
11	1005	1
11	1006	1
11	1007	1
11	1008	1
11	1009	1
11	1010	1
11	1011	1
11	1012	1
11	1013	1
11	1014	1
11	1015	1
11	1016	1
11	1017	1
11	1018	1
11	1019	1
11	1020	1
11	1021	1
11	1022	1
11	1023	1
11	1024	1
11	1025	1
11	1026	1
11	1027	1
11	1028	1
11	1029	1
11	1030	1
11	1031	1
11	1032	1
11	1033	1
11	1034	1
11	1035	1
11	1036	1
11	1037	1
11	1038	1
11	1039	1
11	1040	1
11	1041	1
11	1042	1
11	1043	1
11	1044	1
11	1045	1
11	1046	1
11	1047	1
11	1048	1
11	1049	1
11	1050	1
11	1051	1
11	1052	1
11	1053	1
11	1054	1
11	1055	1
11	1056	1
11	1057	1
11	1058	1
11	1059	1
11	1060	1
11	1061	1
11	1062	1
11	1063	1
11	1064	1
11	1065	1
11	1066	1
11	1067	1
11	1068	1
11	1069	1
11	1070	1
11	1071	1
11	1072	1
11	1073	1
11	1074	1
11	1075	1
11	1076	1
11	1077	1
11	1078	1
11	1079	1
11	1080	1
11	1081	1
11	1082	1
11	1083	1
11	1084	1
11	1085	1
11	1086	1
11	1087	1
11	1088	1
11	1089	1
11	1090	1
11	1091	1
11	1092	1
11	1093	1
11	1094	1
11	1095	1
11	1096	1
11	1097	1
11	1098	1
11	1099	1
11	1100	1
11	1101	1
11	1102	1
11	1103	1
11	1104	1
11	1105	1
11	1106	1
11	1107	1
11	1108	1
11	1109	1
11	1110	1
11	1111	1
11	1112	1
11	1113	1
11	1114	1
11	1115	1
11	1116	1
11	1117	1
11	1118	1
11	1119	1
11	1120	1
11	1121	1
11	1122	1
11	1123	1
11	1124	1
11	1125	1
11	1126	1
11	1127	1
11	1128	1
11	1129	1
11	1130	1
11	1131	1
11	1132	1
11	1133	1
11	1134	1
11	1135	1
11	1136	1
11	1137	1
11	1138	1
11	1139	1
11	1140	1
11	1141	1
11	1142	1
11	1143	1
11	1144	1
11	1145	1
11	1146	1
11	1147	1
11	1148	1
11	1149	1
11	1150	1
11	1151	1
11	1152	1
11	1153	1
11	1154	1
11	1155	1
11	1156	1
11	1157	1
11	1158	1
11	1159	1
11	1160	1
11	1161	1
11	1162	1
11	1163	1
11	1164	1
11	1165	1
11	1166	1
11	1167	1
11	1168	1
11	1169	1
11	1170	1
11	1171	1
11	1172	1
11	1173	1
11	1174	1
11	1175	1
11	1176	1
11	1177	1
11	1178	1
11	1179	1
11	1180	1
11	1181	1
11	1182	1
11	1183	1
11	1184	1
11	1185	1
11	1186	1
11	1187	1
11	1188	1
11	1189	1
11	1190	1
11	1191	1
11	1192	1
11	1193	1
11	1194	1
11	1195	1
11	1196	1
11	1197	1
11	1198	1
11	1199	1
11	1200	1
11	1201	1
11	1202	1
11	1203	1
11	1204	1
11	1205	1
11	1206	1
11	1207	1
11	1208	1
11	1209	1
11	1210	1
11	1211	1
11	1212	1
11	1213	1
11	1214	1
11	1215	1
11	1216	1
11	1217	1
11	1218	1
11	1219	1
11	1220	1
11	1221	1
11	1222	1
11	1223	1
11	1224	1
11	1225	1
11	1226	1
11	1227	1
11	1228	1
11	1229	1
11	1230	1
11	1231	1
11	1232	1
11	1233	1
11	1234	1
11	1235	1
11	1236	1
11	1237	1
11	1238	1
11	1239	1
11	1240	1
11	1241	1
11	1242	1
11	1243	1
11	1244	-1
13	531	1
13	1245	1
13	1246	1
13	1247	1
13	1248	1
13	1249	1
13	1250	1
13	1251	1
13	1252	1
13	1253	1
13	1254	1
13	1255	1
13	1256	1
13	1257	1
13	1258	1
14	0	1
14	8	1
14	17	1
14	29	-1
14	43	1
14	47	1
14	55	1
14	58	1
14	59	1
14	60	1
14	80	1
14	94	1
14	636	1
14	760	1
14	806	-1
14	1072	-1
14	1199	1
14	1259	1
14	1260	1
14	1261	1
14	1262	1
14	1263	1
14	1264	1
14	1265	1
14	1266	1
14	1267	1
14	1268	1
14	1269	1
14	1270	1
14	1271	1
14	1272	1
14	1273	1
14	1274	1
14	1275	1
14	1276	1
14	1277	1
14	1278	1
14	1279	1
14	1280	1
14	1281	1
14	1282	1
14	1283	1
14	1284	1
14	1285	1
14	1286	1
14	1287	1
14	1288	1
14	1289	1
14	1290	1
14	1291	1
14	1292	1
14	1293	1
14	1294	1
14	1295	1
14	1296	1
14	1297	1
14	1298	1
14	1299	1
14	1300	1
14	1301	1
14	1302	1
14	1303	1
14	1304	1
14	1305	-1
14	1306	-1
14	1307	-1
14	1308	-1
14	1309	-1
14	1310	-1
14	1311	-1
14	1312	-1
14	1313	-1
14	1314	-1
15	757	1
15	1315	1
16	0	1
16	58	1
16	87	1
16	100	1
16	159	1
16	245	1
16	510	1
16	530	1
16	641	1
16	658	1
16	780	1
16	866	1
16	906	-1
16	911	1
16	997	1
16	1024	1
16	1072	1
16	1079	1
16	1088	1
16	1117	1
16	1118	1
16	1133	1
16	1159	1
16	1165	1
16	1174	1
16	1213	1
16	1220	1
16	1250	1
16	1253	-1
16	1268	-1
16	1307	1
16	1316	1
16	1317	1
16	1318	1
16	1319	1
16	1320	1
16	1321	1
16	1322	1
16	1323	1
16	1324	1
16	1325	1
16	1326	1
16	1327	1
16	1328	1
16	1329	1
16	1330	1
16	1331	1
16	1332	1
16	1333	1
16	1334	1
16	1335	1
16	1336	1
16	1337	1
16	1338	1
16	1339	1
16	1340	1
16	1341	1
16	1342	1
16	1343	1
16	1344	1
16	1345	1
16	1346	1
16	1347	1
16	1348	1
16	1349	1
16	1350	1
16	1351	1
16	1352	1
16	1353	1
16	1354	1
16	1355	1
16	1356	1
16	1357	1
16	1358	1
16	1359	1
16	1360	1
16	1361	1
16	1362	1
16	1363	1
16	1364	1
16	1365	1
16	1366	1
16	1367	1
16	1368	1
16	1369	1
16	1370	1
16	1371	1
16	1372	1
16	1373	1
16	1374	1
16	1375	1
16	1376	1
16	1377	1
16	1378	1
16	1379	1
16	1380	1
16	1381	1
16	1382	1
16	1383	1
16	1384	1
16	1385	1
16	1386	1
16	1387	1
16	1388	1
16	1389	1
16	1390	1
16	1391	1
16	1392	1
16	1393	1
16	1394	1
16	1395	1
16	1396	1
16	1397	1
16	1398	1
16	1399	1
16	1400	1
16	1401	1
16	1402	1
16	1403	1
16	1404	1
16	1405	1
16	1406	1
16	1407	1
16	1408	1
16	1409	1
16	1410	1
16	1411	1
16	1412	1
16	1413	1
16	1414	1
16	1415	1
16	1416	1
16	1417	1
16	1418	1
16	1419	1
16	1420	1
16	1421	1
16	1422	1
16	1423	1
16	1424	1
16	1425	1
16	1426	1
16	1427	1
16	1428	1
16	1429	1
16	1430	-1
16	1431	-1
16	1432	-1
16	1433	-1
16	1434	-1
16	1435	-1
16	1436	-1
16	1437	-1
16	1438	-1
16	1439	-1
16	1440	-1
16	1441	-1
17	0	1
17	3	1
17	8	1
17	9	1
17	36	1
17	47	1
17	48	1
17	54	1
17	55	1
17	56	1
17	57	1
17	58	1
17	60	1
17	98	1
17	108	1
17	114	1
17	140	1
17	142	1
17	143	1
17	144	1
17	145	1
17	146	1
17	147	1
18	0	1
18	8	1
18	9	1
18	47	1
18	52	1
18	55	1
18	128	1
18	130	1
18	134	1
18	142	1
18	818	1
18	833	1
18	1442	1
18	1443	1
18	1444	1
19	0	1
19	10	1
19	22	1
19	636	1
19	801	1
19	962	1
19	963	1
19	964	1
19	967	1
19	968	1
19	969	1
19	972	1
19	1445	1
19	1446	1
19	1447	1
19	1448	1
19	1449	1
19	1450	1
19	1451	1
19	1452	1
19	1453	1
19	1454	1
19	1455	1
19	1456	1
19	1457	1
19	1458	1
19	1459	1
19	1460	1
19	1461	-1
21	0	1
21	17	1
21	47	1
21	50	-1
21	52	1
21	55	1
21	58	1
21	59	1
21	60	1
21	90	1
21	94	1
21	758	-1
21	1368	1
21	1462	1
21	1463	1
21	1464	1
21	1465	1
21	1466	1
21	1467	1
21	1468	1
21	1469	-1
21	1470	-1
21	1471	-1
21	1472	-1
21	1473	-1
21	1474	-1
21	1475	-1
21	1476	-1
21	1477	-1
21	1478	-1
21	1479	-1
21	1480	-1
21	1481	-1
21	1482	-1
21	1483	-1
21	1484	-1
21	1485	-1
21	1486	-1
21	1487	-1
21	1488	-1
21	1489	-1
21	1490	-1
21	1491	-1
21	1492	-1
21	1493	-1
21	1494	-1
21	1495	-1
21	1496	-1
21	1497	-1
21	1498	-1
21	1499	-1
21	1500	-1
22	1233	1
22	1501	1
22	1502	1
23	1503	1
24	1504	1
24	1505	1
24	1506	-1
25	79	-1
25	90	-1
25	94	-1
25	168	1
25	633	1
25	639	1
25	686	-1
25	737	-1
25	760	-1
25	1005	-1
25	1075	1
25	1118	-1
25	1121	1
25	1140	-1
25	1167	-1
25	1220	-1
25	1528	1
25	1589	-1
25	1723	-1
25	1731	-1
25	1762	-1
25	1872	-1
25	1881	1
25	1934	1
25	1964	1
25	2127	-1
25	2358	-1
25	2477	-1
25	2488	1
25	2497	1
25	2731	1
25	2832	-1
25	3052	-1
25	3078	-1
25	3110	-1
25	3115	-1
25	3295	-1
25	3313	-1
25	3323	-1
25	3640	-1
25	3781	1
25	3883	-1
25	4096	-1
25	4098	1
25	4370	-1
25	4387	1
25	4865	1
25	5431	-1
25	5766	-1
25	6495	1
25	6850	-1
25	6881	1
25	7687	-1
25	7704	1
25	7940	-1
25	8364	1
25	8365	1
25	8366	1
25	8367	1
25	8368	1
25	8369	1
25	8370	1
25	8371	1
25	8372	1
25	8373	1
25	8374	-1
25	8375	-1
25	8376	-1
25	8377	-1
25	8378	-1
25	8379	-1
25	8380	-1
25	8381	-1
25	8382	-1
25	8383	-1
25	8384	-1
25	8385	-1
25	8386	-1
25	8387	-1
25	8388	-1
25	8389	-1
25	8390	-1
25	8391	-1
25	8392	-1
25	8393	-1
26	0	-1
26	8394	-1
28	8395	-1
29	25	1
29	70	1
29	79	1
29	83	1
29	170	1
29	176	1
29	530	1
29	679	1
29	937	1
29	949	1
29	1042	1
29	1152	1
29	1268	1
29	1273	1
29	1310	1
29	1382	1
29	1447	1
29	1668	1
29	1793	1
29	1819	1
29	1872	1
29	1877	1
29	1896	1
29	1921	1
29	1928	1
29	1929	1
29	2013	1
29	2205	1
29	2434	1
29	2973	1
29	3423	1
29	3491	1
29	3666	1
29	4098	1
29	4891	1
29	5049	1
29	5244	1
29	5363	1
29	5464	1
29	5651	1
29	5789	1
29	6000	1
29	6012	1
29	6015	1
29	6112	1
29	6683	1
29	6771	1
29	6796	1
29	6955	1
29	7721	1
29	8281	1
29	8396	1
29	8397	1
29	8398	1
29	8399	1
29	8400	1
29	8401	1
29	8402	1
29	8403	1
29	8404	1
29	8405	1
29	8406	1
29	8407	1
29	8408	1
29	8409	1
29	8410	1
29	8411	1
29	8412	1
29	8413	1
30	8	1
30	31	1
30	32	1
30	33	1
30	34	1
30	35	1
30	36	1
30	37	1
30	38	1
30	39	1
30	40	1
30	41	1
30	42	1
30	43	1
30	44	1
30	45	1
30	46	1
32	31	1
32	33	1
32	41	1
32	44	1
32	626	1
32	707	1
32	756	1
32	1140	1
32	3882	1
32	8414	1
32	8415	1
35	9	1
35	17	1
35	30	1
35	47	1
35	55	1
35	60	1
35	98	1
35	180	1
35	181	1
35	182	1
35	183	1
35	184	1
35	185	1
35	186	1
35	187	1
35	188	1
35	189	1
35	190	1
35	191	1
35	192	1
35	193	1
35	194	1
35	195	1
35	196	1
35	197	1
36	0	1
36	17	1
36	30	1
36	47	1
36	55	1
36	143	1
36	147	1
36	842	1
36	7052	1
36	7053	1
36	7054	1
36	7055	1
36	7056	1
36	7057	1
36	7058	1
36	7059	1
37	179	-1
37	191	1
37	476	1
37	1417	-1
37	3871	1
37	4094	-1
37	4391	1
37	5480	1
37	8416	1
37	8417	1
37	8418	1
37	8419	1
37	8420	1
37	8421	1
37	8422	-1
38	30	1
38	31	1
38	32	1
38	33	1
38	41	1
38	42	1
38	80	1
38	172	1
38	191	1
38	599	1
38	636	1
38	733	1
38	750	1
38	761	-1
38	1140	1
38	1274	1
38	2057	1
38	2356	1
38	2943	1
38	3229	1
38	3882	1
38	4206	1
38	4258	1
38	5912	1
38	5986	-1
38	6005	1
38	8414	1
38	8423	1
38	8424	1
42	30	1
42	38	1
42	3882	1
42	8425	1
43	0	1
43	3	1
43	8	1
43	17	1
43	47	1
43	48	1
43	51	1
43	55	1
43	58	1
43	140	1
45	30	1
45	34	1
45	40	1
45	41	1
45	2097	1
45	2099	1
45	2964	1
45	3035	1
45	4212	1
45	7411	1
45	7700	1
45	7711	1
45	8426	1
45	8427	1
45	8428	1
45	8429	1
45	8430	1
45	8431	1
45	8432	1
45	8433	-1
46	30	1
46	31	1
46	32	1
46	38	1
46	41	1
46	42	1
46	44	1
46	172	1
46	636	1
46	750	1
46	770	1
46	3217	1
46	3882	1
46	6005	1
46	7821	-1
46	8434	1
46	8435	1
46	8436	1
47	3	1
47	8	1
47	17	1
47	48	1
47	49	1
47	50	1
47	51	1
47	52	1
47	53	1
47	54	1
47	55	1
47	56	1
47	57	1
47	58	1
48	8	1
48	9	1
48	47	1
48	114	1
49	8	1
49	9	1
49	17	1
49	41	1
49	47	1
49	48	1
49	55	1
49	80	1
49	98	1
49	118	1
49	134	1
49	808	1
49	820	1
50	29	-1
50	62	-1
50	74	-1
50	125	-1
50	168	-1
50	176	-1
50	216	-1
50	526	-1
50	622	-1
50	668	-1
50	679	-1
50	683	-1
50	686	-1
50	697	-1
50	760	-1
50	762	-1
50	874	-1
50	877	-1
50	880	-1
50	889	-1
50	897	-1
50	937	-1
50	938	-1
50	941	-1
50	949	-1
50	957	-1
50	974	-1
50	1064	-1
50	1066	-1
50	1176	-1
50	1310	-1
50	1368	-1
50	1404	-1
50	1463	-1
50	1483	-1
50	1723	-1
50	1793	-1
50	1877	-1
50	1881	-1
50	1895	-1
50	1918	-1
50	1919	-1
50	1921	-1
50	1922	-1
50	1923	-1
50	1924	-1
50	1928	-1
50	1929	-1
50	1935	-1
50	1939	-1
50	1951	-1
50	2127	-1
50	2434	-1
50	2494	-1
50	2518	-1
50	2585	-1
50	2619	-1
50	2624	-1
50	2631	-1
50	2637	-1
50	2640	-1
50	2655	-1
50	2659	-1
50	2670	-1
50	2676	-1
50	2695	-1
50	2891	-1
50	2895	-1
50	2919	-1
50	2920	-1
50	3004	-1
50	3005	-1
50	3006	-1
50	3410	-1
50	3445	-1
50	3491	-1
50	3694	-1
50	3759	-1
50	3781	-1
50	3892	-1
50	4003	-1
50	4108	-1
50	4109	-1
50	4110	-1
50	4691	-1
50	4692	-1
50	4693	-1
50	4813	-1
50	4892	-1
50	4941	-1
50	5049	-1
50	5052	-1
50	5169	-1
50	5266	-1
50	5281	-1
50	5301	-1
50	5559	-1
50	5564	-1
50	5651	-1
50	5781	-1
50	6208	-1
50	6487	-1
50	6619	-1
50	6631	-1
50	6683	-1
50	6771	-1
50	6796	-1
50	6802	-1
50	6811	-1
50	6813	-1
50	6816	-1
50	6905	-1
50	6913	-1
50	6953	-1
50	6963	-1
50	6964	-1
50	6970	-1
50	7040	-1
50	7226	-1
50	7503	-1
50	7671	-1
50	7681	-1
50	7721	-1
50	7725	-1
50	7731	-1
50	7735	-1
50	7737	-1
50	7745	-1
50	7930	-1
50	7931	-1
50	7933	-1
50	7934	-1
50	7938	-1
50	7948	-1
50	8247	-1
50	8338	-1
50	8351	-1
50	8398	-1
50	8402	-1
50	8544	-1
50	8545	-1
50	8557	-1
50	8558	-1
50	8560	-1
50	8731	-1
50	10112	-1
50	10903	-1
50	10940	-1
50	10941	-1
50	10942	-1
50	10943	-1
50	10944	-1
50	10945	-1
50	10946	-1
50	10947	-1
50	10948	-1
50	10949	-1
50	10950	-1
50	10951	-1
50	10952	-1
50	10953	-1
50	10954	-1
50	10955	-1
50	10956	-1
50	10957	-1
50	10958	-1
50	10959	-1
50	10960	-1
50	10961	-1
50	10962	-1
50	10963	-1
50	10964	-1
50	10965	-1
50	10966	-1
50	10967	-1
50	10968	-1
50	10969	-1
50	10970	-1
50	10971	-1
50	10972	-1
50	10973	-1
50	10974	-1
50	10975	-1
50	10976	-1
50	10977	-1
50	10978	-1
50	10979	-1
50	10980	-1
50	10981	-1
50	10982	-1
50	10983	-1
50	10984	-1
50	10985	-1
50	10986	-1
50	10987	-1
50	10988	-1
50	10989	-1
50	10990	-1
50	10991	-1
50	10992	-1
50	10993	-1
52	0	1
52	3	1
52	17	1
52	47	1
52	51	1
52	55	1
52	58	1
52	60	1
52	80	1
52	114	1
52	144	1
52	843	1
52	1329	1
52	4833	1
52	6778	1
52	6779	1
52	6780	1
53	3	1
53	8	1
53	9	1
53	17	1
53	21	-1
53	47	1
53	48	1
53	50	1
53	52	1
53	54	1
53	66	1
53	74	-1
53	80	1
53	90	-1
53	144	1
53	501	1
53	622	-1
53	636	1
53	668	-1
53	679	-1
53	686	-1
53	690	-1
53	719	1
53	752	1
53	757	1
53	770	1
53	829	1
53	874	-1
53	937	-1
53	992	1
53	1005	-1
53	1027	1
53	1103	-1
53	1135	1
53	1140	1
53	1217	-1
53	1310	-1
53	1485	-1
53	1487	1
53	1668	-1
53	1710	1
53	1723	-1
53	1793	-1
53	1872	-1
53	1881	-1
53	1894	-1
53	1896	-1
53	1921	-1
53	1928	-1
53	1934	-1
53	1935	-1
53	1945	-1
53	1950	-1
53	1993	-1
53	2055	-1
53	2084	-1
53	2102	-1
53	2108	1
53	2204	-1
53	2580	1
53	2585	-1
53	2594	-1
53	2595	-1
53	2619	-1
53	2631	-1
53	2633	-1
53	2640	-1
53	2670	-1
53	2920	-1
53	3079	-1
53	3173	1
53	3373	1
53	3415	1
53	3491	-1
53	3694	-1
53	3736	1
53	3791	-1
53	3811	1
53	3974	-1
53	4098	-1
53	4237	1
53	4294	-1
53	4691	-1
53	4793	-1
53	4926	1
53	4941	-1
53	5049	-1
53	5052	-1
53	5168	-1
53	5169	-1
53	5170	-1
53	5171	-1
53	5244	-1
53	5276	-1
53	5316	-1
53	5559	-1
53	5651	-1
53	5660	1
53	5800	-1
53	6020	-1
53	6024	-1
53	6090	1
53	6411	-1
53	6771	-1
53	6902	-1
53	6955	-1
53	7040	-1
53	7361	-1
53	7384	1
53	7478	-1
53	7689	-1
53	7724	-1
53	7735	-1
53	7737	-1
53	7933	-1
53	8338	-1
53	8352	1
53	8749	1
53	10306	-1
53	10441	-1
53	10488	-1
53	10942	-1
53	10965	-1
53	10966	-1
53	10971	-1
53	10994	1
53	10995	1
53	10996	1
53	10997	1
53	10998	1
53	10999	1
53	11000	1
53	11001	1
53	11002	1
53	11003	1
53	11004	1
53	11005	1
53	11006	1
53	11007	-1
53	11008	-1
53	11009	-1
53	11010	-1
53	11011	-1
53	11012	-1
53	11013	-1
53	11014	-1
53	11015	-1
53	11016	-1
53	11017	-1
53	11018	-1
53	11019	-1
53	11020	-1
53	11021	-1
53	11022	-1
53	11023	-1
53	11024	-1
53	11025	-1
53	11026	-1
53	11027	-1
53	11028	-1
53	11029	-1
53	11030	-1
53	11031	-1
53	11032	-1
53	11033	-1
53	11034	-1
53	11035	-1
53	11036	-1
53	11037	-1
53	11038	-1
53	11039	-1
53	11040	-1
53	11041	-1
53	11042	-1
53	11043	-1
53	11044	-1
53	11045	-1
53	11046	-1
53	11047	-1
53	11048	-1
53	11049	-1
53	11050	-1
53	11051	-1
53	11052	-1
53	11053	-1
53	11054	-1
53	11055	-1
53	11056	-1
53	11057	-1
53	11058	-1
53	11059	-1
53	11060	-1
53	11061	-1
53	11062	-1
53	11063	-1
53	11064	-1
53	11065	-1
53	11066	-1
53	11067	-1
53	11068	-1
53	11069	-1
53	11070	-1
53	11071	-1
55	8	1
55	9	1
55	17	1
55	31	1
55	36	1
55	47	1
55	49	1
55	52	1
55	56	1
55	58	1
55	60	1
55	104	1
55	105	1
55	106	1
55	107	1
55	108	1
55	109	1
55	110	1
55	111	1
[truncated: 547,206 more rows]
